# Supplementary material for: Comparative genomics of smut fungi suggest the ability of meiosis and mating in asexual species of the genus Pseudozyma (Ustilaginales)
Source: BMC Genomics. 2023 Jun 13;24:321. doi: 10.1186/s12864-023-09387-1 (PMC10262431; doi:10.1186/s12864-023-09387-1)
Supplement: Supplementary file 4 — Additional file 4: Conservation of meiosis and mating genes and functional domains. [file 12864_2023_9387_MOESM4_ESM.xlsx]

## Sheet: meiosis
Gene	Species	e-value	% identity	% positive	% query coverage	% identity	% positive	% query coverage	% identity	% positive	% query coverage	% identity	% positive	% query coverage	% identity	% positive	% query coverage	comments
MER3	Translated CDS					Dead			Helicase_C			Sec63
	S. sorghi	0	67.73	77.29	99	87.037	94.4444	97	81.29	85.8065	100	80	90	99
	S. reilianum	0	67.91	77.13	99	88.889	95.679	97	77.419	84.5161	100	81.595	89.2638	97
	S. scitamineum	0	65.68	75.09	99	89.441	95.0311	96	79.355	83.2258	100	80.303	88.7879	99
	S. graminicola	0	64.01	75	99	85.625	93.75	96	78.065	83.871	100	77.914	88.0368	97
	P./A. flocculosa	0	65.55	75.94	99	88.272	95.0617	97	76.774	83.871	100	78.221	87.4233	97
	U. maydis	0	100	100	100	100	100	100	100	100	100	100	100	100
	P. hubeiensis	0	67.26	76.04	99	87.425	94.6108	100	81.29	87.0968	100	84.431	90.7186	99
	P. pruni	0	60.97	72.44	99	85.093	94.4099	96	72.903	80	100	74.233	85.5828	97
	K. brasiliensis	0	61.21	72.87	99	85	93.75	96	70.323	78.7097	100	70.764	82.392	90
	U. tritici	0	59.68	70.2	99	86.111	95.8333	86	79.355	84.5161	100	70.533	84.0125	95
	P. tsukubaensis	0	56.76	68.07	99	80.745	93.1677	96	76.129	85.1613	100	67.857	82.7381	99
	P. thailandica	0	58.48	68.65	99	81.988	91.9255	96	75.641	83.3333	100	73.353	83.2335	99
	M. aphidis	0	59.53	72.15	89	78.659	89.0244	98	66.026	75.641	100	67.059	81.7647	99
	M. antarcticus	0	58.52	71.08	89	78.049	89.0244	98	64.815	73.4568	100	67.647	82.3529	99
	M. parantarcticus	0	53.03	65	99	78.882	90.6832	96	67.742	74.8387	100	66.467	80.8383	99
	F. itapuensis	0	48.05	62.41	99	73.125	86.25	96	67.097	80.6452	100	57.784	73.9521	99
	T. cyperi	0	49.05	64.69	90	75.658	88.1579	91	62.963	79.6296	100	55.331	73.1988	99
	Tr. williamsii	0	51.15	66.96	88	73.125	88.75	96	62.338	79.8701	99	57.485	73.0539	99
	Ur. primulicola	0	42	60.06	78	50.318	64.3312	94	57.051	75.641	100	42.216	63.1737	99
MLH1	Translated CDS					HATPase_c_3			DNA_mis_repair_Mlh1_C
	S. sorghi	0	76.01	84.96	100	92.793	97.2973	100	90.833	93.3333	100
	S. reilianum	0	75.98	84.78	100	92.793	96.3964	100	90.833	94.1667	100
	S. scitamineum	0	75.45	84.43	100	93.694	96.3964	100	87.5	94.1667	100
	S. graminicola	0	74.55	82.2	100	94.595	97.2973	100	90	92.5	100
	P./A. flocculosa	0	75.18	84.13	100	92.793	96.3964	100	90.833	95	100
	U. maydis	0	100	100	100	100	100	100	100	100	100
	P. hubeiensis	0	75.95	85.36	100	94.595	97.2973	100	85.833	92.5	100
	P. pruni	0	74.88	83.09	99	94.595	97.2973	100	90.833	95	100
	K. brasiliensis	0	73.87	83.14	100	93.694	97.2973	100	89.167	95	100
	U. hordei	0	67.55	78.6	99	90.991	95.4955	100	88.333	95	100
	U. tritici	0	67.47	78.43	99	90.991	95.4955	100	88.333	95	100
	P. tsukubaensis	0	72.67	82.22	100	90.991	96.3964	100	89.167	95.8333	100
	P. thailandica	0	72.38	81.07	100	93.694	95.4955	100	88.333	95.8333	100
	M. aphidis	0	66.94	78	100	89.908	94.4954	98	85.833	95	100
	M. antarcticus	0	67.22	77.43	100	88.991	94.4954	98	86.667	95	100
	M. parantarcticus	0	69.29	79.76	100	89.908	94.4954	98	85.833	95.8333	100
	F. itapuensis	0	61.28	74.19	99	83.784	91.8919	100	78.333	89.1667	100
	T. cyperi	0	60.55	72.16	98	85.586	91.8919	100	78.333	90	100
	Tr. williamsii	0	62.41	75.18	99	85.586	94.5946	100	82.5	95	100
	Ur. primulicola	0	64.52	73.55	82	72.072	77.4775	100	75.214	88.0342	98
MLH3	Translated CDS					MutL_C
	S. sorghi	0	52.91	67.18	99	60.317	78.3069	99
	S. reilianum	0	51.43	65.8	99	60.914	75.6345	100
	S. scitamineum	0	51.01	63.73	99	60.714	74.4898	100
	S. graminicola	0	50.89	63.31	99	58.376	73.0964	99
	P./A. flocculosa	0	50.53	63.25	99	60.309	73.7113	99
	U. maydis	0	100	100	100	100	100	100
	P. hubeiensis	2.87e-152	56.19	68.12	51	56.545	70.1571	100										gene shortened, functional domain complete
	P. pruni	4.66e-122	50.49	64.29	48	55.789	72.1053	99										gene shortened, functional domain complete
	K. brasiliensis	1.67e-129	48.32	62.25	52	52.632	70.5263	99										gene shortened, functional domain complete
	U. hordei	0	43.51	59.2	99	52.284	68.5279	99
	U. tritici	0	44.59	60.12	99	53.299	69.0355	99
	P. tsukubaensis	5.71e-122	46.39	61.49	54	51.832	72.7749	99										gene shortened, functional domain complete
	P. thailandica	0	43.5	58.87	99	51.282	68.2051	99
	M. aphidis	7.82e-82	40.2	55.22	45	41.5	62.5	98										gene shortened, functional domain complete
	M. antarcticus	2.18e-84	41.62	55.58	46	46	63.5	98										gene shortened, functional domain complete
	M. parantarcticus	1.66e-81	38.21	53.35	46	39.234	58.8517	98										gene shortened, functional domain complete
	F. itapuensis	4.22e-97	30.92	45.72	99	40.488	54.6341	100
	T. cyperi	2.96e-63	32.55	47.56	51	40	55.3488	99										gene shortened, functional domain complete
	Tr. williamsii	4.64e-66	28.41	41.59	97	35.567	51.0309	99
	Ur. primulicola	5.51e-41	29.27	44.03	51	31.551	50.2674	99										gene shortened, functional domain complete
MRE11	Translated CDS					Metallophos			MRE11_DNA_bind
	S. sorghi	0	74.61	81.69	98	94.656	97.7099	100	91.954	95.977	100
	S. reilianum	0	73.65	80.32	96	94.656	96.9466	100	89.714	94.2857	100
	S. scitamineum	0	74.09	82.16	98	92.748	96.1832	100	86.207	94.2529	100
	S. graminicola	0	75.03	82.42	98	94.275	97.3282	100	90.805	94.2529	100
	P./A. flocculosa	0	79.15	83.89	94	95.038	97.7099	100	91.954	95.977	100
	U. maydis	0	100	100	100	100	100	100	100	100	100
	P. hubeiensis	0	77.75	83.7	100	95.802	98.0916	100	92.529	97.1264	100
	P. pruni	0	77.29	83.83	94	93.13	96.1832	100	91.379	96.5517	100
	K. brasiliensis	0	75.96	83.33	98	93.511	96.5649	100	86.207	91.954	100
	U. hordei	0	80.62	86.77	73	93.13	96.9466	100	8e-117	93.6782	100
	U. tritici	0	70.24	78.45	97	93.511	97.3282	100	91.954	95.977	100
	P. tsukubaensis	0	71.67	78.06	100	92.366	96.1832	100	87.931	94.2529	100
	P. thailandica	0	72.55	79.75	99	92.748	96.5649	100	89.143	94.8571	100
	M. aphidis	0	77.4	85.02	86	92.748	98.0916	100	90.286	94.8571	100
	M. antarcticus	0	73.59	80.63	94	92.748	97.7099	100	90.286	94.8571	100
	M. parantarcticus	0	70.58	77.19	98	93.511	98.0916	100	66.851	81.2155	100
	F. itapuensis	0	78.67	88.53	62	91.221	96.5649	100	81.034	91.3793	100
	T. cyperi	0	64.69	74.02	87	90.84	96.5649	100	71.598	86.9822	97
	Tr. williamsii	0	65.86	77.16	91	91.44	96.1089	98	72.414	84.4828	100
	Ur. primulicola	0	65.4	75.88	89	89.313	94.2748	100	90.23	97.1264	100
MSH2	Translated CDS					MutS_I			MutS_II			MutS_III/MutS_IV			MutS_V
	S. sorghi	0	88.79	94.29	100	88.696	93.0435	100	84.828	95.8621	100	90.291	95.4693	100	95.939	98.9848	100
	S. reilianum	0	88.16	94.29	100	88.696	92.1739	100	86.207	96.5517	100	88.673	95.1456	100	95.94	98.9848	100
	S. scitamineum	0	89.1	94.39	100	89.565	93.0435	100	84.138	93.7931	100	90.939	96.1165	100	96.954	98.9848	100
	S. graminicola	0	88.89	94.81	100	89.565	92.1739	100	86.207	95.8621	100	90.939	96.1165	100	95.431	99.4924	100
	P./A. flocculosa	0	88.37	94.6	100	89.565	93.913	100	88.889	96.5278	99	88.673	96.7638	100	95.431	98.4772	100
	U. maydis	0	100	100	100	100	100	100	100	100	100	100	100	100	100	100	100
	P. hubeiensis	0	88.27	94.81	100	90.435	93.913	100	90.278	96.5278	99	91.262	96.4401	100	90.355	95.9391	100
	P. pruni	0	89	95.12	100	90.435	95.6522	100	84.028	95.1389	99	91.586	96.1165	100	93.909	98.4772	100
	K. brasiliensis	0	86.41	92.12	100	90.435	94.7826	100	85.417	93.75	99	91.262	96.1165	100	89.899	93.9394	100
	U. hordei	0	85.91	92.85	100	86.087	91.3043	100	84.722	94.4444	99	87.379	94.4984	100	93.401	96.4467	100
	U. tritici	0	85.8	93.06	100	86.957	92.1739	100	84.722	95.1389	99	87.379	94.4984	100	93.401	96.9543	100
	P. tsukubaensis	0	85.48	93.15	100	83.478	87.8261	100	83.333	94.4444	99	86.731	94.1748	100	93.909	98.4772	100
	P. thailandica	0	86.09	93.56	100	86.087	89.5652	100	81.25	93.75	99	89.32	94.4984	100	93.909	97.9695	100
	M. aphidis	0	86.22	93.16	100	83.478	89.5652	100	84.028	94.4444	99	87.702	94.4984	100	93.909	98.9848	100
	M. antarcticus	0	85.8	92.95	100	83.478	89.5652	100	83.333	93.75	99	88.026	94.4984	100	93.909	98.9848	100
	M. parantarcticus	0	85.92	92.44	100	83.478	88.6957	100	83.333	93.75	99	87.379	93.8511	100	94.416	98.9848	100
	F. itapuensis	0	75.7	86.81	100	63.158	75.4386	99	73.793	90.3448	100	76.655	88.1533	93	93.401	96.9543	100
	T. cyperi	0	78.57	89.54	100	78.261	88.6957	100	75.172	88.9655	100	80.259	90.9385	100	93.401	97.9695	100
	Tr. williamsii	0	82.04	91.07	100	79.825	90.3509	99	80.556	91.6667	99	84.466	92.233	100	92.893	98.9848	100
	Ur. primulicola	0	74.64	85.28	99	78.261	88.6957	100	72.222	84.7222	99	77.994	88.0259	100	90.863	95.4315	100
	Translated CDS					MutS_I			MutS_II			MutS_III			MutS_IV
MSH4	S. sorghi	0	64.94	76.32	96	90.678	92.3729	98	62.092	72.549	99	66.237	79.6392	99	72.105	82.6316	99
	S. reilianum	0	69.31	79.21	89	87.963	92.5926	91	54.49	64.7436	98	68.38	78.4062	100	73.298	83.7696	100
	S. scitamineum	0	70.69	80.56	88	88.983	93.2203	100	61.69	72.0779	98	69.152	78.4062	100	76.44	84.8168	99
	S. graminicola	0	71.65	81.33	89	89.076	93.2773	100	62.346	73.4568	99	70.18	80.7198	100	74.872	82.0513	99
	P./A. flocculosa	0	67.56	78.41	92	86.207	90.5172	100	55.195	69.4805	99	67.179	78.9744	100	74.074	83.0688	99
	U. maydis	0	100	100	100	100	100	100	100	100	100	100	100	100	100	100	100
	P. hubeiensis	0	70	79.91	96	91.379	93.1034	100	59.259	69.1358	100	72.704	85.9694	100	76.289	84.5361	99
	P. pruni	0	62.44	73.5	93	82.051	85.4701	100	41.844	59.5745	91	64.691	74.7423	99	72.632	83.1579	99
	K. brasiliensis	0	64.33	75.66	94	86.792	90.566	91	54.25	64.7059	98	66.838	77.3779	100	73.822	84.2932	100
	U. hordei	0	59.02	70.71	97	80.172	84.4828	100	51.2	65.0602	97	60.305	72.7735	100	76.166	83.4197	100
	U. tritici	0	57.16	68.59	99	79.31	84.4828	100	48.81	63.0952	97	60.358	72.89	100	76.166	82.9016	100
	P. tsukubaensis	0	59.75	71.52	91	77.143	81.9048	91	54.795	67.8082	92	60.741	72.5926	99	60.08	67.2269	100
	P. thailandica	0	59.67	73.18	90	76.724	83.6207	100	47.857	62.8571	90	58.505	72.6804	99	68.878	78.5714	99
	M. aphidis	0	62.23	72.82	90	85.345	88.7931	100	49.67	60.1307	98	58.869	70.437	100	71.134	81.9588	100
	M. antarcticus	0	62.03	72.85	91	85.345	87.931	100	51.95	62.3377	98	58.974	71.0256	100	71.503	82.3834	99
	M. parantarcticus	0	61.87	73.89	90	83.621	88.7931	100	51.63	62.0915	98	57.326	71.4653	100	71.503	83.4197	99
	F. itapuensis	0	53.04	68.25	90	68.217	75.1938	98	43.976	57.8313	99	50.873	67.581	100	62.871	78.2178	100
	T. cyperi	0	51.34	64.97	89	76.471	85.7143	98	43.046	58.2781	90	49.756	64.3902	100	64.286	76.5306	100
	Tr. williamsii	0	51.46	62.89	88	89.412	94.1176	73	42.484	56.8627	88	51.294	66.1176	99	64.583	76.0417	91
	Ur. primulicola	0	48.74	63.07	93	75.472	83.9623	91	37.681	49.2754	88	47.301	62.7249	99	56.771	76.0417	100
	Translated CDS					MutS_III			MutS_V
MSH5	S. sorghi	0	63.04	75.87	98	61.905	78.5714	99	78.713	82.1782	100
	S. reilianum	0	68.9	80.67	98	75.17	88.7755	100	88.718	94.8718	100
	S. scitamineum	0	71.04	81.75	98	78.571	89.4558	100	89.231	94.359	100
	S. graminicola	0	61.7	74.82	98	59.191	75.3676	90	87.692	93.8462	100
	P./A. flocculosa	0	69.86	82.54	98	74.49	86.7347	100	89.744	95.3846	100
	U. maydis	0	100	100	100	100	100	100	100	100	100
	P. hubeiensis	0	72.28	82.82	98	79.07	87.7076	100	91.192	95.3368	99
	P. pruni	0	67.85	80.11	97	71.429	82.392	100	88.205	94.8718	100
	K. brasiliensis	0	66.85	78.71	97	68.106	81.0631	100	89.231	94.8718	100
	U. hordei	0	57.34	70.32	97	51.119	66.4179	89	88.66	94.8454	99
	U. tritici	0	57.55	70.53	97	51.493	66.4179	89	89.175	95.3608	99
	P. tsukubaensis	0	62.5	76.97	98	62.126	76.412	100	88.776	95.9184	100
	P. thailandica	0	62.97	76.7	98	63.123	79.0698	100	88.718	94.359	100
	M. aphidis	0	55.26	71.05	97	58.863	73.2441	100	81.538	90.7692	100
	M. antarcticus	0	57.24	73.68	93	57.912	74.7475	98	82.051	91.2821	100
	M. parantarcticus	0	57.54	73.95	97	59.044	78.157	99	85.128	92.3077	100
	F. itapuensis	2.95e-118	39.87	54.39	69	33.721	51.938	78	60.194	70.3883	98
	T. cyperi	0	47.9	61.36	95	50.462	65.2308	99	77.059	85.8824	87
	Tr. williamsii	1.01e-112	46.68	59.73	67	55	75	31	56.098	63.4146	84
	Ur. primulicola	2.53e-109	31.42	48.56	90	34.783	55.0725	91	47.059	60	87
	Translated CDS					MutS_I			MutS_II			MutS_III			MutS_V
MSH6	S. sorghi	0	82.73	89.06	100	99.167	100	100	92.025	97.546	100	89.384	94.5205	100	94.737	96.3158	100
	S. reilianum	0	82.58	87.91	100	99.167	100	100	93.252	96.9325	100	90.068	94.863	100	95.263	95.7895	100
	S. scitamineum	0	82.91	88.58	100	99.167	100	100	92.638	96.319	100	88.699	93.1507	100	94.737	96.3158	100
	S. graminicola	0	82.91	88.99	98	99.167	100	100	92.025	95.7055	100	88.014	93.8356	100	94.737	96.3158	100
	P./A. flocculosa	0	84.1	89.68	98	100	100	100	92.638	96.319	100	89.041	93.4932	100	95.789	97.3684	100
	U. maydis	0	100	100	100	100	100	100	100	100	100	100	100	100	100	100	100
	P. hubeiensis	0	84.02	89.68	100	100	100	96	94.479	95.7055	100	87.671	94.5205	100	94.737	96.8421	100
	P. pruni	0	83.47	89.08	99	100	100	100	91.411	95.7055	100	90.753	95.2055	100	96.316	97.3684	100
	K. brasiliensis	0	81.85	88.38	99	98.276	100	97	90.184	95.092	100	88.014	93.1507	100	95.263	96.3158	100
	U. hordei	0	80.47	87.33	99	98.333	98.3333	100	88.344	95.7055	100	86.644	93.4932	100	95.789	97.3684	100
	U. tritici	0	79.88	86.61	99	98.333	98.3333	100	87.73	95.092	100	86.644	93.1507	100	95.263	96.8421	100
	P. tsukubaensis	0	80.89	88.07	100	98.319	98.3193	99	92.025	97.546	100	88.356	93.4932	100	95.263	96.8421	100
	P. thailandica	0	81.33	87.3	100	98.319	98.3193	99	89.571	96.319	100	86.986	92.4658	100	95.789	97.3684	100
	M. aphidis	0	80.41	87.83	99	98.333	98.3333	100	88.272	94.4444	99	87.329	94.1781	100	95.789	96.8421	100
	M. antarcticus	0	80.41	87.83	99	98.333	98.3333	100	88.272	94.4444	99	87.329	94.1781	100	95.789	96.8421	100
	M. parantarcticus	0	80.61	87.4	99	98.333	98.3333	100	87.654	95.0617	99	86.301	93.1507	100	95.789	96.3158	100
	F. itapuensis	0	71.96	81.23	98	96.639	98.3193	99	80.247	87.6543	99	76.027	85.9589	100	93.158	96.3158	100
	T. cyperi	0	71.81	80.98	99	100	100	99	79.755	88.9571	100	74.315	84.2466	100	93.684	96.8421	100
	Tr. williamsii	0	72.79	81.86	98	96.639	97.479	99	80.368	90.7975	100	79.11	88.6986	100	94.211	97.3684	100
	Ur. primulicola	0	66.49	77.45	98	96.667	99.1667	100	71.779	86.5031	100	64.726	79.4521	100	94.709	96.2963	99
	Translated CDS					Cnd1/HEAT_2/Adaptin_N
PDS5	S. sorghi	0	84.43	92.77	94	87.037	96.2963	100
	S. reilianum	0	80.75	88.54	100	88.889	96.2963	100
	S. scitamineum	0	86.16	92.61	94	87.037	95.0617	100
	S. graminicola	0	87.03	93.34	94	88.889	96.2963	100
	P./A. flocculosa	0	86.02	92.18	96	85.802	93.8272	100
	U. maydis	0	100	100	100	100	100	100
	P. hubeiensis	0	89.28	94.64	95	91.304	98.1366	99
	P. pruni	0	84.56	90.8	94	82.099	91.358	100
	K. brasiliensis	0	84.93	91.53	94	85.802	95.0617	100
	U. hordei	0	81.27	89.54	95	83.333	93.2099	100
	U. tritici	0	81.35	90.04	95	83.951	93.8272	100
	P. tsukubaensis	0	82.7	90.2	96	86.42	95.0617	100
	P. thailandica	0	84.44	92.26	95	87.654	95.0617	100
	M. aphidis	0	81.19	90.3	94	83.333	94.4444	100
	M. antarcticus	0	80.34	89.79	94	80.864	93.8272	100
	M. parantarcticus	0	82.01	90.96	94	85.185	95.0617	100
	F. itapuensis	0	70.75	83.92	96	71.223	88.4892	86
	T. cyperi	0	72.67	84.02	93	76.687	91.411	100
	Tr. williamsii	0	74.38	85.82	98	76.978	92.0863	86
	Ur. primulicola	0	65.97	80.28	95	67.284	85.8025	100
	Translated CDS					HATPase_c_3			DNA_mis_repair_Mlh1_C			MutL_C
PMS1	S. sorghi	0	72.58	81.33	98	89.764	96.063	100	84.259	94.4444	96	91.411	97.546	100
	S. reilianum	0	73.47	81.58	98	91.339	97.6378	100	84.545	95.4545	98	92.638	98.1595	100
	S. scitamineum	0	72.51	81.47	99	92.126	97.6378	100	83.784	95.4955	99	91.411	96.9325	100
	S. graminicola	0	70.3	80.06	98	90.551	98.4252	100	83.486	92.6606	97	88.957	95.7055	100
	P./A. flocculosa	0	72.5	81.56	98	90.551	96.8504	100	85.455	94.5455	98	90.184	96.319	100
	U. maydis	0	100	100	100	100	100	100	100	100	100	100	100	100
	P. hubeiensis	0	71.78	81.36	99	95.276	99.2126	100	84.466	96.1165	92	89.634	96.3415	100
	P. pruni	0	69.22	79.59	98	90.551	99.2126	100	85.294	97.0588	91	90.798	96.9325	100
	K. brasiliensis	0	67.99	78.25	99	90.551	96.063	100	86.408	97.0874	92	90.123	96.2963	99
	U. hordei	0	66.97	77.85	98	87.402	96.063	100	86.408	97.0874	92	87.037	91.9753	99
	U. tritici	0	67.45	78.03	98	88.189	96.063	100	84.466	95.1456	92	87.654	92.5926	99
	P. tsukubaensis	0	65	76.3	100	88.189	96.063	100	80.734	93.578	97	87.195	94.5122	100
	P. thailandica	0	63.96	76.1	99	89.764	97.6378	100	78.571	91.0714	100	87.037	95.0617	99
	M. aphidis	0	61.9	71.58	98	82.906	92.3077	92	85.577	95.1923	93	84.663	93.2515	100
	M. antarcticus	0	61.59	70.99	98	83.761	93.1624	92	83.654	96.1538	93	84.049	92.638	100
	M. parantarcticus	0	60.91	70.96	99	85.47	94.0171	92	80	90.4348	100	84.049	92.0245	100
	F. itapuensis	0	56.34	68.92	96	77.869	88.5246	96	77.451	89.2157	91	79.141	87.1166	99
	T. cyperi	0	48.64	59.1	96	80.328	87.7049	96	79	88	89	50.39	56.2016	100
	Tr. williamsii	0	55.99	67.37	98	78.74	92.126	100	79.412	89.2157	91	83.636	90.9091	99
	Ur. primulicola	2.06e-103	45.94	60.41	69	52	72	98	55.319	72.3404	84	58.025	72.2222	99
	Translated CDS					ERCC4
RAD1	S. sorghi	0	90.04	94.37	100	91.852	96.2963	100
	S. reilianum	0	90.04	95.07	100	92.593	97.7778	100
	S. scitamineum	0	90.14	94.37	100	91.111	95.5556	100
	S. graminicola	0	88.93	93.76	100	94.074	97.7778	100
	P./A. flocculosa	0	89.74	94.27	100	92.593	97.037	100
	U. maydis	0	100	100	100	100	100	100
	P. hubeiensis	0	90.53	94.96	100	93.333	96.2963	100
	P. pruni	0	88.73	93.06	100	91.111	96.2963	100
	K. brasiliensis	0	89.34	93.36	100	91.852	95.5556	100
	U. hordei	0	86.86	92.48	100	88.148	95.5556	100
	U. tritici	0	86.36	91.98	100	89.63	95.5556	100
	P. tsukubaensis	0	86.61	92.21	100	87.407	94.8148	100
	P. thailandica	0	86.63	92.36	100	88.148	95.5556	100
	M. aphidis	0	83.64	91.67	99	89.63	94.8148	100
	M. antarcticus	0	83.87	92.14	99	89.63	94.8148	100
	M. parantarcticus	0	83.05	91.27	100	89.63	94.8148	100
	F. itapuensis	0	77.02	87.01	99	86.029	95.5882	100
	T. cyperi	0	74.83	84.51	99	82.734	92.0863	100
	Tr. williamsii	0	74.7	85.54	99	84.444	93.3333	100
	Ur. primulicola	0	67.7	80.74	99	80.882	91.9118	100
	Translated CDS					RAD21_REC8_N			RAD21_REC8
RAD21	S. sorghi	0	88.21	92.37	98	100	100	100	84.906	94.3396	98
	S. reilianum	0	89.07	92.21	99	99.074	100	100	88.679	96.2264	98
	S. scitamineum	0	88.92	92.75	99	97.222	99.0741	100	92.593	96.2963	100
	S. graminicola	0	88.33	92.54	100	99.074	100	100	88.889	96.2963	100
	P./A. flocculosa	0	88.98	92.29	99	100	100	100	85.185	96.2963	100
	U. maydis	0	100	100	100	100	100	100	100	100	100
	P. hubeiensis	0	90.96	94.52	100	100	100	100	96.296	100	100
	P. pruni	0	85.34	90.27	100	100	100	100	81.132	94.3396	98
	K. brasiliensis	0	85.34	89.8	98	98.148	100	100	94.118	96.0784	94
	U. hordei	0	82.72	88.48	99	97.222	99.0741	100	88.679	96.2264	98
	U. tritici	0	84.5	90.26	99	100	100	100	88.679	96.2264	98
	P. tsukubaensis	0	85.1	90.2	99	100	100	100	87.037	98.1481	100
	P. thailandica	0	87.45	92.63	99	100	100	100	90.741	98.1481	100
	M. aphidis	0	83.89	90.14	99	99.074	100	100	82.692	92.3077	96
	M. antarcticus	0	84.17	89.86	99	98.148	100	100	82.692	92.3077	96
	M. parantarcticus	0	84.5	90.64	98	99.074	100	100	79.63	90.7407	100
	F. itapuensis	0	73.19	82.49	99	95.37	99.0741	100	83.333	94.4444	100
	T. cyperi	0	74.83	83.44	99	98.148	99.0741	100	83.333	94.4444	100
	Tr. williamsii	0	73.1	82.62	99	97.222	99.0741	100	75.472	83.0189	98
	Ur. primulicola	0	66.3	78.22	98	98.148	100	100	86.792	92.4528	98
	Translated CDS					AAA_23
RAD50	S. sorghi	0	89.23	94.65	100	88.361	93.8744	100
	S. reilianum	0	88.69	94.5	100	86.524	92.9556	100
	S. scitamineum	0	88.54	94.27	100	87.136	93.8744	100
	S. graminicola	0	88.46	94.27	100	86.83	93.1087	100
	P./A. flocculosa	0	88.54	94.65	100	87.6	94.487	100
	U. maydis	0	100	100	100	100	100	100
	P. hubeiensis	0	88.85	94.35	100	88.361	94.0276	100
	P. pruni	0	87.98	93.49	99	87.443	93.1087	100
	K. brasiliensis	0	88.08	93.74	100	86.983	93.415	100
	U. hordei	0	86.94	93.43	100	85.605	92.8025	100
	U. tritici	0	86.48	92.82	100	85.145	92.0368	100
	P. tsukubaensis	0	85.71	92.82	100	84.99	92.0368	100
	P. thailandica	0	86.1	92.97	100	84.686	92.343	100
	M. aphidis	0	83.04	91.52	100	80.675	90.0307	99
	M. antarcticus	0	82.96	91.98	100	80.982	90.4908	99
	M. parantarcticus	0	82.28	91.44	100	80.521	90.3374	99
	F. itapuensis	0	70.52	84.92	99	69.921	85.1969	97
	T. cyperi	0	73.62	85.52	100	72.248	84.9612	97
	Tr. williamsii	0	74.16	87.31	99	73.813	87.2894	100
	Ur. primulicola	0	68.26	82.9	99	67.981	82.4921	97
	Translated CDS					HHH_5			RAD51
RAD51	S. sorghi	0	95.58	98.23	100	91.837	95.9184	100	98.425	99.2126	100
	S. reilianum	0	95.87	98.53	100	91.837	97.9592	100	98.425	99.2126	100
	S. scitamineum	0	95.87	98.53	100	91.837	97.9592	100	98.031	98.8189	100
	S. graminicola	0	95.28	98.53	100	91.837	97.9592	100	98.031	99.2126	100
	P./A. flocculosa	0	96.17	98.53	100	93.878	97.9592	100	99.213	99.6063	100
	U. maydis	0	100	100	100	100	100	100	100	100	100
	P. hubeiensis	0	96.46	98.82	100	93.878	100	100	98.425	99.2126	100
	P. pruni	0	94.4	97.94	100	87.755	95.9184	100	97.638	98.8189	100
	K. brasiliensis	0	94.1	97.94	100	87.755	95.9184	100	97.244	98.4252	100
	U. hordei	0	95.28	98.23	100	87.755	95.9184	100	98.425	99.2126	100
	U. tritici	0	94.99	98.23	100	87.755	95.9184	100	98.425	99.2126	100
	P. tsukubaensis	0	94.99	97.64	100	87.755	93.8776	100	97.638	98.8189	100
	P. thailandica	0	96.17	98.82	100	89.796	97.9592	100	98.425	99.2126	100
	M. aphidis	0	95.58	98.23	100	91.837	97.9592	100	98.425	99.2126	100
	M. antarcticus	0	95.28	97.94	100	91.837	97.9592	100	98.425	99.2126	100
	M. parantarcticus	0	95.58	98.23	100	91.837	97.9592	100	98.425	99.2126	100
	F. itapuensis	0	91.74	96.76	100	85.714	95.9184	100	96.457	98.8189	100
	T. cyperi	0	89.97	95.87	100	81.633	93.8776	100	95.276	98.4252	100
	Tr. williamsii	0	92.63	97.05	100	87.755	95.9184	100	97.244	99.2126	100
	Ur. primulicola	0	90.88	95.88	100	83.673	95.9184	100	96.063	98.4252	100
	Translated CDS					Rad52_Rad22
RAD52	S. sorghi	0	62.69	68.93	96	96.753	97.4026	100
	S. reilianum	0	66.11	71.92	96	96.104	98.0519	100
	S. scitamineum	0	65.44	72.68	96	96.753	98.0519	100
	S. graminicola	0	63.97	70.55	96	97.403	98.0519	100
	P./A. flocculosa	0	62.07	70.16	100	96.753	98.7013	100
	U. maydis	0	100	100	100	100	100	100
	P. hubeiensis	0	65.16	71.58	97	98.701	98.7013	100										gap open penalty=9 for whole sequence, gop=11 for functional domain
	P. pruni	0	63.46	71.27	96	98.052	98.7013	100
	K. brasiliensis	0	60.91	70.44	97	93.506	98.7013	100
	U. hordei	0	55.614	63.5403	96	96.104	98.0519	100										gap open penalty=9 for whole sequence, gop=11 for functional domain
	U. tritici	0	56.499	63.7931	96	96.753	98.7013	100										gap open penalty=9 for whole sequence, gop=11 for functional domain
	P. tsukubaensis	0	56.31	64.37	96	97.403	98.0519	100
	P. thailandica	0	56.71	64.14	97	97.403	98.0519	100
	M. aphidis	2.24e-161	51.915	61.4184	97	83.766	94.8052	100										gap open penalty=9 for whole sequence, gop=11 for functional domain
	M. antarcticus	2.29e-161	50.997	59.8291	97	88.312	96.1039	100										gap open penalty=9 for whole sequence, gop=11 for functional domain
	M. parantarcticus	1.99e-161	52.342	60.8815	99	90.909	97.4026	100										gap open penalty=9 for whole sequence, gop=11 for functional domain
	F. itapuensis	4.11e-141	70.99	78.16	72	92.857	95.4545	100
	T. cyperi	1.15e-139	66.01	76.14	40	88.312	95.4545	100										gene is complete in multiple sequence alignment
	Tr. williamsii	0	49.53	59.97	96	93.506	96.1039	100
	Ur. primulicola	1.37e-83	38.325	47.9871	82	78.182	92.7273	71										gap open penalty=9 for whole sequence, gop=11 for functional domain
	Translated CDS					RAD21_REC8_N			RAD21_REC8
REC8	S. sorghi	0	64.38	75.19	100	70.085	84.6154	98	83.019	86.7925	100
	S. reilianum	0	64.72	75.92	99	68.376	82.0513	98	81.132	88.6792	100
	S. scitamineum	0	67.23	77.34	100	68.142	84.0708	95	81.132	86.7925	100
	S. graminicola	0	64.83	77.37	100	68.142	84.0708	95	77.358	86.7925	100
	P./A. flocculosa	0	68.2	78.34	99	69.231	83.7607	98	80.769	86.5385	98
	U. maydis	0	100	100	100	100	100	100	100	100	100
	P. hubeiensis	0	68.2	80.03	99	71.429	85.7143	100	83.019	88.6792	100
	P. pruni	0	66.97	77.22	100	72.174	86.087	95	86.792	90.566	100
	K. brasiliensis	0	64.01	75.65	100	69.027	85.8407	95	84.906	88.6792	100
	U. hordei	0	56.07	70.35	99	63.393	85.7143	94	76	82	94
	U. tritici	0	56.53	70.97	99	64.286	87.5	94	76	82	94
	P. tsukubaensis	0	59.3	72.01	99	63.717	83.1858	95	82.692	88.4615	98
	P. thailandica	0	57.41	69.62	99	69.027	83.1858	95	77.358	84.9057	100
	M. aphidis	0	55.91	68.36	100	62.5	80.3571	94	77.358	88.6792	100
	M. antarcticus	0	56.38	68.97	100	67.708	85.4167	81	77.358	86.7925	100
	M. parantarcticus	0	58.22	71.43	100	69.792	84.375	81	79.245	88.6792	100
	F. itapuensis	1.61e-135	43.37	56.93	99	60	80.9524	87	79.167	85.4167	91
	T. cyperi	1.01e-147	45.05	58.35	99	59.292	76.9912	95	80	94	94
	Tr. williamsii	3.95e-158	45.09	58.63	99	61.224	78.5714	82	67.925	77.3585	100
	Ur. primulicola	2.2e-46	42.24	59.91	85	48.113	75.4717	89	66.038	75.4717	100
	Translated CDS					STAG
SCC3	S. sorghi	0	81.06	87.06	95	91.15	99.115	100
	S. reilianum	0	79.24	85.97	100	91.15	98.2301	100
	S. scitamineum	0	79.85	86.29	100	92.035	98.2301	100
	S. graminicola	0	78.18	84.65	100	93.805	98.2301	100
	P./A. flocculosa	0	79.78	86.57	100	88.496	97.3451	100
	U. maydis	0	100	100	100	100	100	100
	P. hubeiensis	0	83.35	89.41	100	91.071	97.3214	99
	P. pruni	0	77.72	84.57	100	88.496	97.3451	100
	K. brasiliensis	0	80.54	86.53	100	92.035	99.115	100
	U. hordei	0	75.4	83.69	100	89.381	96.4602	100
	U. tritici	0	75.7	83.73	100	88.496	96.4602	100
	P. tsukubaensis	0	78.99	85.71	99	91.15	95.5752	100
	P. thailandica	0	78.58	85.48	99	90.265	97.3451	100
	M. aphidis	0	74.08	83.04	100	90.265	98.2301	100
	M. antarcticus	0	74.38	83.06	99	90.265	98.2301	100
	M. parantarcticus	0	74.43	83.41	99	87.611	98.2301	100
	F. itapuensis	0	61.96	75.29	98	83.186	93.8053	100
	T. cyperi	0	66.96	77.85	91	84.956	93.8053	100
	Tr. williamsii	0	66.62	77.7	100	85.841	94.6903	100
	Ur. primulicola	0	62.85	76.92	88	84.071	94.6903	100
	Translated CDS					SMC_N/SMC_hinge
SMC1	S. sorghi	0	89.78	94.53	100	89.683	94.476	100
	S. reilianum	0	89.94	94.85	100	89.846	94.801	100
	S. scitamineum	0	90.64	95.08	100	90.546	95.0285	100
	S. graminicola	0	90.01	95	100	89.91	94.9552	100
	P./A. flocculosa	0	90.73	95.48	100	90.635	95.4397	100
	U. maydis	0	100	100	100	100	100	100
	P. hubeiensis	0	92.4	96.69	100	92.327	96.6531	100
	P. pruni	0	88.42	94.05	100	88.302	93.9886	100
	K. brasiliensis	0	88.48	93.63	100	88.365	93.572	100
	U. hordei	0	88	94.28	100	87.886	94.2276	100
	U. tritici	0	87.92	93.96	100	87.805	93.9024	100
	P. tsukubaensis	0	86.73	93.4	100	86.596	93.3387	100
	P. thailandica	0	88.08	93.8	100	87.967	93.7398	100
	M. aphidis	0	87.58	93.87	100	87.459	93.8111	100
	M. antarcticus	0	86.87	93.55	100	86.737	93.4906	100
	M. parantarcticus	0	87.41	94.35	100	87.286	94.295	100
	F. itapuensis	0	81.28	90.56	100	81.092	90.4645	100
	T. cyperi	0	76.05	85.69	100	75.812	85.5519	100
	Tr. williamsii	0	82.7	90.99	100	82.535	90.9017	100
	Ur. primulicola	0	72.36	85.58	100	72.091	85.4353	100
	Translated CDS					SMC_N/SMC_hinge
SMC2	S. sorghi	0	94.67	97.83	98	95.145	98.2964	100
	S. reilianum	0	93.25	96.54	99	94.378	97.7002	100
	S. scitamineum	0	93.58	97.17	98	93.952	97.4446	100
	S. graminicola	0	94	97.5	98	94.378	97.8705	100
	P./A. flocculosa	0	94.08	97.92	98	94.293	98.1261	100
	U. maydis	0	100	100	100	100	100	100
	P. hubeiensis	0	94.62	97.52	99	95.315	98.1261	100
	P. pruni	0	92.08	95.67	100	93.867	97.1039	100
	K. brasiliensis	0	91.85	96.84	98	92.334	97.3595	100
	U. hordei	0	91.01	96.25	98	91.482	96.5928	100
	U. tritici	0	90.34	95.84	98	90.886	96.2521	100
	P. tsukubaensis	0	91.01	96.24	99	91.993	97.2743	100
	P. thailandica	0	90.93	96	99	92.419	97.4446	100
	M. aphidis	0	88.85	94.93	98	89.353	95.4855	100
	M. antarcticus	0	89.68	95.34	98	90.204	95.8262	100
	M. parantarcticus	0	88.47	94.44	100	89.693	95.6559	100
	F. itapuensis	0	81.62	91.4	97	81.516	91.3118	100
	T. cyperi	0	84.47	92.93	99	86.286	94.3782	100
	Tr. williamsii	0	85.52	91.94	100	87.138	93.4412	100
	Ur. primulicola	0	75.46	87.86	97	75.298	87.7342	100
	Translated CDS					SMC_N/SMC_hinge
SMC3	S. sorghi	0	89.33	94.17	100	89.196	94.0536	100
	S. reilianum	0	90.97	94.99	100	90.787	94.8911	100
	S. scitamineum	0	90.15	94.42	100	90.034	94.3049	100
	S. graminicola	0	89	94.33	100	88.861	94.2211	100
	P./A. flocculosa	0	89.66	94.25	100	89.447	94.1374	100
	U. maydis	0	100	100	100	100	100	100
	P. hubeiensis	0	91.22	95.32	100	91.023	95.2181	99
	P. pruni	0	86.7	93.35	100	86.516	93.2998	100
	K. brasiliensis	0	88.26	93.76	100	88.191	93.6348	100
	U. hordei	0	86.29	92.36	100	86.097	92.2111	100
	U. tritici	0	86.39	92.79	100	86.204	92.6421	100
	P. tsukubaensis	0	87.92	92.54	100	87.831	92.5497	100
	P. thailandica	0	88.1	93.27	100	87.94	93.1323	100
	M. aphidis	0	80.33	86.73	100	80.111	86.5553	100
	M. antarcticus	0	84.98	91.79	100	84.841	91.7085	100
	M. parantarcticus	0	85.96	92.45	100	85.846	92.3786	100
	F. itapuensis	0	79.85	89.27	100	79.816	89.2797	100
	T. cyperi	0	77.61	87.3	100	77.243	87.1262	100
	Tr. williamsii	0	82.68	90.39	100	82.412	90.2848	100
	Ur. primulicola	0	70.95	84.3	99	70.802	84.0364	99
	Translated CDS					SMC_N/SMC_hinge
SMC4	S. sorghi	0	83.71	89.77	93	88.508	93.2961	100
	S. reilianum	0	82.16	88.11	99	89.343	93.9103	100
	S. scitamineum	0	80.98	88.59	99	91.088	96.6839	77
	S. graminicola	0	81.76	88.95	99	88.587	94.174	100
	P./A. flocculosa	0	84.7	91.23	92	89.744	95.0321	100
	U. maydis	0	100	100	100	100	100	100
	P. hubeiensis	0	84.04	90.48	100	90.377	95.1885	100
	P. pruni	0	81.11	89.43	99	88.613	94.9479	100
	K. brasiliensis	0	79.17	87.99	99	86.848	94.146	100
	U. hordei	0	75.64	85	99	83.347	91.5933	100
	U. tritici	0	73.81	83.44	99	83.213	91.207	100
	P. tsukubaensis	0	77.4	85.3	99	85.304	92.1725	100
	P. thailandica	0	77.96	86.11	94	84.202	91.8204	100
	M. aphidis	0	77.27	86.3	94	84.362	92.0609	100
	M. antarcticus	0	80.05	88.26	87	84.603	92.1411	100
	M. parantarcticus	0	76.95	86	93	84.535	92.0673	100
	F. itapuensis	0	70.58	81.35	91	78.686	88.6218	100
	T. cyperi	0	71.99	81.56	88	79.92	89.12	100
	Tr. williamsii	0	68.49	79.19	98	79.23	89.575	100
	Ur. primulicola	0	65.8	79.2	89	74.715	88.8083	77
	Translated CDS					SMC_N
SMC5	S. sorghi	0	77.54	88.65	98	83.647	93.9544	100
	S. reilianum	0	78.61	88.72	98	83.548	93.7562	100
	S. scitamineum	0	73.39	84.89	99	81.548	92.6587	99
	S. graminicola	0	76.15	86.56	99	83.251	93.4589	100
	P./A. flocculosa	0	77.54	87.34	98	83.234	92.6587	99
	U. maydis	0	100	100	100	100	100	100
	P. hubeiensis	0	77.28	86.48	99	83.149	92.678	99
	P. pruni	0	71.55	85.2	99	77.007	90.2874	100
	K. brasiliensis	0	70.61	84.26	98	75.371	89.5153	100
	U. hordei	0	69.22	81.63	99	75.703	88.5542	99
	U. tritici	0	70.25	82.81	99	76.104	88.4538	99
	P. tsukubaensis	0	62.14	78.33	99	66.898	83.449	99
	P. thailandica	0	63.86	79.21	99	69.307	84.8515	100
	M. aphidis	0	71.03	83.42	93	75	87.1032	99
	M. antarcticus	0	71.3	83.87	93	75.099	87.4008	99
	M. parantarcticus	0	69.35	82.28	95	75.595	87.8968	99
	F. itapuensis	0	53.79	72.77	97	56.784	76.9849	99
	T. cyperi	0	56.38	75.51	89	57.758	76.977	99
	Tr. williamsii	0	55.9	72.59	99	61.447	78.3944	99
	Translated CDS					SMC_N
SMC6	S. sorghi	0	80.66	89.23	100	85.489	93.6821	98
	S. reilianum	0	81	89.23	100	85.785	93.1885	98
	S. scitamineum	0	78.27	87.61	100	82.532	90.8734	99
	S. graminicola	0	80.54	89.29	100	86.01	93.5961	98
	P./A. flocculosa	0	80.53	89.33	100	85.294	93.3333	99
	U. maydis	0	100	100	100	100	100	100
	P. hubeiensis	0	81.07	89.77	100	85.243	93.301	99
	P. pruni	0	78.58	86.9	99	83.072	90.7045	99
	K. brasiliensis	0	76.84	87.16	98	80.483	89.839	96
	U. hordei	0	74.94	85.68	99	79.36	89.7287	99
	U. tritici	0	74.66	85.41	99	79.049	89.7187	99
	P. tsukubaensis	0	65.78	79.64	99	70.246	83.5468	98
	P. thailandica	0	66.32	80.98	99	69.763	84.0909	98
	M. aphidis	0	72.81	85.51	100	76.329	88.3651	97
	M. antarcticus	0	72.39	84.87	100	76.205	88.3534	96
	M. parantarcticus	0	72.2	84.66	100	76.471	88.8438	95
	F. itapuensis	0	52.93	70.99	99	56.932	74.9263	98
	T. cyperi	0	61.23	76.89	91	61.359	76.9903	99
	Tr. williamsii	0	56.68	74.39	98	60.39	78.1463	99
	Ur. primulicola	0	39.96	60.04	86	40	60.0995	97
	Translated CDS					TP6A_N
SPO11	S. reilianum	1.03e-101	48.05	57.8	99	53.846	61.5385	78
	S. scitamineum	1.76e-92	45.95	55.53	99	65.517	82.7586	71
	S. graminicola	2.06e-86	46.03	55.62	87	55.556	69.4444	88
	P./A. flocculosa	7.49e-96	43.79	56.67	99	42.857	62.8571	85
	U. maydis	0	100	100	100	100	100	100
	P. hubeiensis	2.46e-104	49.88	58.27	99	70.588	76.4706	83
	P. pruni	1.87e-86	42.93	57.82	99	52.5	65	98
	K. brasiliensis	2.69e-88	39.73	51.92	99	61.29	74.1935	76
	U. hordei	1.16e-78	41.07	54.29	98	75.862	82.7586	71
	U. tritici	3.23e-80	41.44	54.4	98	79.31	86.2069	71
	P. tsukubaensis	9.72e-40	38.37	51.55	69	78.261	95.6522	56
	P. thailandica	1.82e-83	41.61	53.66	98	60	77.5	98
	M. aphidis	2.9e-48	33.25	46.27	97	45	70.9677	96										blastp of TP6A_N domain against domain from U. hordei
	M. antarcticus	1.66e-51	33.49	45.78	98	47	62.9032	96										blastp of TP6A_N domain against domain from U. hordei
	M. parantarcticus	8.28e-54	33.09	47.06	98	40	70.9677	96										blastp of TP6A_N domain against domain from U. hordei
	F. itapuensis	1.4e-57	34.61	50.13	97	47.5	72.5	98
	T. cyperi	1.04e-48	30.45	44.92	91	62.5	75	98
	Tr. williamsii	7.25e-50	31.99	45.64	96	47.5	67.5	98
	Translated CDS					domain
bE	S. sorghi	2.31e-143	48.678	65.4185	95	53.48	67.3993	94
	S. reilianum	5.81e-143	50	63.8075	100	55.137	66.0959	100
	S. scitamineum	1.46e-144	53.316	69.1327	82	63.768	77.2947	72
	S. graminicola	3.85e-141	49.266	64.1509	100	53.608	65.9794	100
	P./A. flocculosa	1.16e-131	46.497	62.2081	99	54.452	68.1507	100
	U. maydis	0	100	100	100	100	100	100
	P. hubeiensis	2.08e-170	56.645	70.1525	96	58.845	69.3141	94
	P. pruni	1.17e-134	50.526	64.4211	99	57.483	69.3878	100
	K. brasiliensis	2.9e-55	42.912	57.0881	69	43.802	57.8512	83
	U. hordei	7.86e-137	47.5	62.2917	100	51.186	65.4237	100
	U. tritici	1.01e-136	48.333	63.125	100	52.542	66.7797	100
	P. tsukubaensis	6.01e-119	43.562	59.6567	97	46.454	62.0567	95
	P. thailandica	1.76e-117	49.647	64.2353	89	53.608	65.2921	100
	M. aphidis	2.56e-119	44.708	59.8272	93	47.987	62.0805	99
	M. antarcticus	4.39e-123	45.243	59.8309	98	50.173	63.6678	99
	M. parantarcticus	1.36e-129	46.624	61.1814	100	49.259	63.3333	93
	F. itapuensis	2.98e-64	35.733	53.7275	80	33.99	54.1872	70
	T. cyperi	9.68e-64	35.376	54.3175	74	41.333	57.3333	50
	Tr. williamsii	2.13e-59	38.194	58.3333	68	46.226	64.1509	35										relatively low domain coverage, significant result in HMMER
	Ur. primulicola	6.34e-38	31.66	54.0541	49	32.787	53.2787	38										relatively low domain coverage, significant result in HMMER
	Translated CDS					domain
bW	S. sorghi	4.41e-101	40.586	56.6358	99	81.132	94.3396	100
	S. reilianum	8.22e-105	42.857	55.7604	99	79.245	92.4528	100
	S. scitamineum	6.03e-112	42.284	55.7099	99	86.275	98.0392	96
	S. graminicola	4.55e-103	40.979	55.0459	99	78.846	96.1538	98
	P./A. flocculosa	4.28e-98	38.981	55.922	100	72	84	94
	U. maydis	0	100	100	100	100	100	100
	P. hubeiensis	8e-157	44.76	57.9341	99	84.906	96.2264	100
	P. pruni	4.81e-96	40.843	53.9708	94	84.314	94.1176	96
	K. brasiliensis	2.66e-102	39.787	54.4207	99	83.019	94.3396	100
	U. hordei	9.14e-96	38.88	52.0995	94	86.792	98.1132	100
	U. tritici	1.01e-96	38.103	51.3219	94	86.792	98.1132	100
	P. tsukubaensis	6.27e-66	34.859	51.2324	84	84.615	96.1538	98
	P. thailandica	5e-44	36.946	48.2759	61	84.906	94.3396	100
	M. aphidis	2.07e-72	39.009	54.0948	69	84.906	98.1132	100
	M. antarcticus	5.9e-63	37.199	50.9847	68	84.906	98.1132	100
	M. parantarcticus	7.15e-56	39.062	55.7292	57	83.019	98.1132	100
	F. itapuensis	3.09e-27	28.519	47.037	42	71.154	90.3846	98
	T. cyperi	6.8e-26	39.61	55.1948	21	74.468	93.617	89										relatively low coverage in blastp, higher coverage in MSA, complete domain
	Tr. williamsii	2.14e-35	34.965	53.1469	43	71.698	90.566	100
	Ur. primulicola	4.56e-24	60	77.3333	12	77.358	92.4528	100										relatively low coverage in blastp, higher coverage in MSA, complete domain
