# Supplementary material for: Comparative genomics of smut fungi suggest the ability of meiosis and mating in asexual species of the genus Pseudozyma (Ustilaginales)
Source: BMC Genomics. 2023 Jun 13;24:321. doi: 10.1186/s12864-023-09387-1 (PMC10262431; doi:10.1186/s12864-023-09387-1)
Supplement: Supplementary file 6 — Additional file 6: Telomere annotation. [file 12864_2023_9387_MOESM6_ESM.xls]

## Sheet: Tabelle1
Species	Scaffold	Locus	Telomere proximal	Telomere distal
Moesziomyces antarcticus	1	HD	+	+
Moesziomyces antarcticus	7	PR	-	+
Pseudozyma hubeiensis	68	HD	-	+
Pseudozyma hubeiensis	58	PR	-	+
Sporisorium graminicola	1	HD	+	+
Sporisorium graminicola	5	PR	+	+
Kalmanozyma brasiliensis	4	PR	+	+
Pseudozyma flocculosa	19	PR	-	+
